# Supplementary material for: Reference Genes for Quantitative Gene Expression Studies in Multiple Avian Species
Source: PLoS One. 2014 Jun 13;9(6):e99678. doi: 10.1371/journal.pone.0099678 (PMC4057121; doi:10.1371/journal.pone.0099678)
Supplement: Document S1 — FASTA file of all sequencing results yielded from the PCR products during establishing the primer pairs on nine different species. (FASTA) [file pone.0099678.s001.fasta]

>18S Anas platyrhynchos
GTTTTCATTAATCAAGAACGAAAGTCGGAGGTTCGAAGACGATCAGATACCGTCGTAGTT 
>18S Gallus gallus
GTTTTCATTAATCAAGAACGAAAGTCGGAGGTTCGAAGACGATCAGATACCGTCGTAGTT
>18S Grus grus
GTTTTCATTAATCAAGAACGAAAGTCGGAGGTTCGAAGACGATCAGATACCGTCGTAGTT
>18S Haliaeetus albicilla
GTTTTCATTAATCAAGAACGAAAGTCGGAGGTTCGAAGACGATCAGAATACCGTCGTAGTT
>18S Meleagris gallopavo f. domestica
GTTTTCATTAATCAAGAACGAAAGTCGGAGGTTCGAAGACGATCAGATACCGTCGTAGTT
>18S Nymphicus hollandicus
GTTTTCATTAATCAAGAACGAAAGTCGGAGGTTCGAAGACGATCAGAATACCGTCGTAGTT
>18S Sphenicus humboldti	
GTTTTCATTAATCAAGAACGAAAGGTCGGAGGTCGAAGACGATCAGATACCGTCGTAGTT
>18S Struthio camelus
GTTTTCATTAATCAAGAACGAAAGTCGGAGGTTCGAAGACGATCAGATACCGTCGTAGTT
>18S Taeniopygia guttata
GTTTTCATTAATCAAGAACGAAAGTCGGAGGTTCGAAGACGATCAGATACCGTCGTAGTT

>ABL Gallus gallus
AAGGAGAACCTCCTGTCCTGTCCCAGTGAAAATGACCCCCACCTCTTTGTTGCACTGTATGATTTTGTGGCGAGTGGGGACAACACTCTCAGCATAACTAAAGGTGAAAAGCTCCGTGTCCTGGGCTACAATCATAATGGTGAATGGTGTGAGGCCCAAACGAAGAATGGACAAGGCTG
>ABL Haliaeetus albicilla
AAGGAAAACCTTCTGTCCTGTCCTAGTGAAAATGACCCCCATCTCTTTGTTGCACTATATGATTTTGTGGCAAGTGGGGACAACACTCTCAGCATAACTAAAGGTGAAAAGCTCCGTGTCCTGGGCTACAATCATAATGGGGAATGGTGCGAGGCTCAAACGAAGAATGGACAAGGCTG
>ABL Meleagris gallopavo f. domestica
AAGGAGAACCTCCTGTCCTGTCCCAGTGAAAATGACCCTCACCTCTTTGTTGCACTGTATGATTTTGTGGCGAGTGGGGACAACACTCTCAGCATAACTAAAGGTGAAAAGCTTCGTGTCCTGGGCTACAATCATAATGGTGAATGGTGTGAGGCTCAAACGAAGAATGGACAAGGCTG
>ABL Nymphicus hollandicus
AAGGAGAACCTTCTGTCCTGCCCTAGTGAAAATGACCCCCATCTCTTTGTTGCACTGTATGATTTTGTGGCGAGTGGGGACAACACTCTCAGCATAACTAAAGGTGAAAAGCTCCGTGTCCTGGGCTACAATCATAATGGGGAATGGTGCGAGGCCCAAACGAAGAATGGACAAGGCTG
>ABL Sphenicus humboldti
AAGGAAAACCTTCTGTCCTGTCCTAGTGAAAATGACCCCCATCTCTTTGTTGCACTGTATGATTTTGTGGCGAGTGGGGACAACACTCTCAGCATAACTAAAGGTGAAAAGCTCCGTGTCCTGGGCTACAATCATAACGGGGAATGGTGTGAGGCCCAAACGAAGAATGGACAAGGCTG
>ABL Struthio camelus
AAGGAAAACCTGCTGTCCTGTCCAAGCGAAAATGACCCCCATCTCTTTGTTGCACTGTATGATTTTGTGGCGAGCGGGGACAATACCCTCAGCATAACTAAAGGTGAAAAGCTCCGTGTCCTGGGCTACAATCATAATGGGGAATGGTGTGAGGCCCAAACTAAGAATGGACAAGGCTG
>ABL Taeniopygia guttata
AAGGAAAACCTTCTCTCCTGCCCTAGTGAAAATGACCCCCATCTCTTTGTTGCACTGTATGATTTTGTGGCGAGTGGGGACAACACTCTCAGCATAACTAAAGGTGAAAAGCTCCGCGTGCTGGGCTACAATCACAACGGGGAGTGGTGCGAGGCGCAGACCAAGAACGGGCAGGGCTG

>GAPDH Anas platyrhynchos
TCCGCCCCCTCAGCTGATGCTCCCATGTTCGTGATGGGTGTGAACCATGAGAAGTATGACAAGTCCCTGAAAATTGTCAGCAATGCCTCTTGCACCACCAACTGCCTGGCGCCCTTGGCCAAGGTCATTCATGACAACTTTGGCATTGTGGAGGGTCTTATGACCACTGTCCATGCCATCACAGCCACACAGAAGACAGTGGATGGCCCCTCTGGGAAGCTGTGGAGG
>GAPDH Gallus gallus
TCAGCTCCCTCAGCTGATGCCCCCATGTTTGTGATGGGTGTCAACCATGAGAAATATGACAAGTCCCTGAAAATTGTCAGCAATGCATCGTGCACCACCAACTGCCTGGCACCCTTGGCCAAGGTCATCCATGACAACTTTGGCATTGTGGAGGGTCTTATGACCACTGTCCATGCCATCACAGCCACACAGAAGACGGTGGATGGCCCCTCTGGGAAGCTGTGGAGA
>GAPDH Grus grus
TCTGCCCCCTCAGCTGATGCTCCCATGTTTGTGATGGGTGTCAACCATGACAAGTATGACAAGTCTCTGAAAATTGTCAGCAATGCCTCTTGCACTACTAACTGCCTGGCGCCCTTGGCCAAGGTCATCCATGACAACTTTGGCATCGTGGAAGGTCTCATGACCACTGTCCATGCCATCACAGCCACACAGAAGACAGTGGATGGGCCCTCTGGGAAGCTGTGGAGG
>GAPDH Haliaeetus albicilla
TCTGCCCCCTCAGCTGATGCTCCCATGTTTGTGATGGGTGTCAACCATGACAAGTATGACAAGTCTCTGAAAATTGTCAGCAATGCCTCTTGCACTACTAACTGCCTGGCGCCCTTGGCCAAGGTCATCCATGACAACTTTGGCATCGTGGAGGGTCTTATGACCACTGTCCATGCCATCACAGCCACACAGAAGACAGTGGATGGGCCCTCTGGGAAGCTGTGGAGG
>GAPDH Meleagris gallopavo f. domestica
TCAGCTCCCTCAGCTGATGCTCCCATGTTTGTGATGGGTGTCAACCATGAGAAATATGACAAATCCCTGAAAATTGTCAGCAATGCCTCGTGCACCACCAACTGCCTGGCACCCTTGGCCAAGGTCATCCATGACAACTTTGGCATTGTGGAGGGTCTTATGACCACTGTCCATGCCATCACAGCCACGCAGAAGACAGTGGATGGCCCCTCTGGGAAGCTGTGGAGG
>GAPDH Nymphicus hollandicus
TCTGCCCCCTCTGCTGATGCTCCCATGTTTGTGATGGGTGTCAACCATGAGAAGTATGACAAATCTCTGAAAATTGTCAGCAATGCCTCTTGCACTACTAACTGCCTGGCACCTTTGGCCAAGGTCATCCATGACAACTTTGGCATCGTGGAGGGTCTTATGACCACTGTCCATGCCATCACAGCCACACAGAAGACAGTGGATGGGCCCTCTGGGAAGCTGTGGAGG
>GAPDH Sphenicus humboldti
TCTGCCCCCTCAGCTGATGCTCCCATGTTTGTGATGGGTGTCAACCATGACAAGTATGACAAGTCTCTGAAAATTGTCAGCAATGCCTCTTGCACTACTAACTGCCTGGCGCCCTTGGCCAAGGTCATCCATGACAACTTTGGCATCGTGGAGGGTCTTATGACCACTGTCCATGCCATCACTGCCACGCAGAAGACAGTGGATGGGCCCTCTGGGAAGCTGTGGAGG
>GAPDH Struthio camelus
TCTGCCCCCTCAGCTGATGCTCCCATGTTTGTGATGGGTGTCAATCATGACAAGTATGACAAGTCGCTGAAAATTGTCAGCAATGCCTCTTGCACCACCAACTGCTTGGCGCCCTTGGCCAAGGTCATCCATGACAACTTTGGCATCGTGGAGGGTCTTATGACCACTGTCCATGCCATCACAGCCACACAGAAGACAGTGGATGGCCCCTCTGGGAAGCAGTGGAGG
>GAPDH Taeniopygia guttata
TCTGCCCCCTCTGCTGATGCTCCCATGTTCGTGATGGGTGTCAACCATGAGAAGTATGACAAATCTCTGAAAATTGTCAGCAATGCTTCCTGCACTACTAACTGTCTGGCGCCCTTGGCCAAGGTCATCCATGACAACTTCGGCATTGTGGAGGGTCTCATGACCACTGTCCATGCCATCACAGCCACACAGAAGACAGTGGATGGGCCCTCT-GGGAAGCTCTGGAGG

>GUSB Anas platyrhynchos
CAGCCACTACCCCTATGCTGAGGAGATCATGGACCTGTGTGATGCCTATGGCATCGTGGTGATCGACGAGTGCCCCGGAGTGGGGATTAAAATGCCTGAGAGCTTTGGGAACAAGTCACTGCAGCATCACCTTGTTGTGATGGAGGAGCTGATCCGCAGGGTATAAGCAACAGGCCGTCAGTTG
>GUSB Gallus gallus
CAGCCACTACCCCTATGCTGAGGAGATCATGGACCTGTGTGACACCTACGGCATCGTGGTGATTGATGAGTGCCCAGGCGTGGGGATTAAGATGCCTGAGAGCTTTGGGAACAAATCACTACAGCATCATCTCGTTGTGATGGAGGAACTGATCCGCAGGGATAAGAACAGGCCCTCAGTTG
>GUSB Grus grus
CAGCCACTACCCCTATGCCGAGGAGATCATGGACCTGTGCGATGCCTATGGCATCGTGGTGATCGACGAGTGCCCAGGAGTGGGGATTAAAATGCTTGAGAGCTTTGGGAACAAGTCCTTGCAGCACCATCTTGTTGTGATGGAGGAGCTGATCCGCCGGGATAAGAACAGGCCGTCGGTCG
>GUSB Haliaeetus albicilla
CAGCCACTACCCCTATGCTGAGGAGATCATGGACCTGTGTGATGCCTATGGCATCGTGGTGATCGACGAGTGCCCAGGAGTGGGGATTAAAATGCCTGAGAGCTTTGGGAACAAGTCCTTGCAGCATCATCTTGTTGTGATGGAGGAGCTGATCCGTAGGGATAAGAACAGGCCGTCAGTTG
>GUSB Meleagris gallopavo f. domestica
TAGCCACTACCCCTATGCTGAGGAGATCATGGACCTGTGTGACACCTACGGCATCGTGGTGATCGATGAGTGCCCAGGAGTGGGGATTAAGATGCCTGAGAGCTTTGGGAACAAATCACTACAGCATCATCTCGTTGTGATGGAGGAGCTGATCCGCAGGGATAAGAACAGGCCCTCAGTTG
>GUSB Nymphicus hollandicus
CAGCCACTACCCCTANGCCGAGGAGATCATGGACCTGTGTGATGCCTATGGCATTGTGGTGATCGACGAGTGCCCGGCCGTGGGCATTAAAATGCTTCAGAGCTTTGGGAACAAGTCCTTGCAGCATCATCTAGTTGTGATGGAGGAGCTGATCCGCAGGGATAAGAACAGGCCATCAGTCG
>GUSB Sphenicus humboldti
CAGCCACTACCCCTATGCCGAGGAGATCATGGACCTGTGCGATGCCTACGGCATTGTGGTGATCGATGAGTGTCCGGGAGTGGGGATTAAAATGCCCGAGAGCTTTGGGAACAAGTCCCTGCAGCATCATCTTCTTGTGATGGAGGAGCTAATCCGCAGGGATAAGAACAGGCCATCAGTTG
>GUSB Struthio camelus
CAGCCACTACCCCTACGCCGAGGAGATCATGGATCTGTGCGATGCCTACGGCATCGTGGTGATCGACGAGTGCCCCGGAGTGGGGATTAAAACTGCTGAGAGCTTTGGGAACAAGTCACTGCAACATCATCTTCTTGTGATGGAGGAGCTGGTCCGCAGGGATAAGAACAGGCCTTCAGTCG
>GUSB Taeniopygia guttata
CAGCCACTACCCCTACGCCGAGGAGATCATGGACCTGTGCGATGCCTACGGCATCGTGGTCATCGACGAGAGCCCGGGGGTGGGCATCAAACTGCCCGAGAGCTTTGGGAACAAGTCCCTGCAGCATCACCTGGCTGTGATGGAGGAGCTGGTCCGCAGGGATAAGAACAGGCCCTCCGTGG

>HMBS Anas platyrhynchos
GAATCGCATTGGTCAGCTCCTGAGCCCTGAAGATTGCCTCTATGCTGTCGGACAGGGGGCATTAGCAGTGGAA
>HMBS Gallus gallus
GAATCGCATAGGTCAGCTCCTGAGCCCTGAAGATTGTCTGTATGCTGTGGGACAGGGGGCTTTAGCAGTGGAG
>HMBS Grus grus
GAATCGCATCGGCCAGCTCCTCAGCCCTGTAAGATTGTCTGTACGCTGTCGGACAAGGTGCCTTAGCAGTGGAA
>HMBS Haliaeetus albicilla
GAATCGCATTGGCCAGCTCCTAAGCCCTGAAGATTGTCTGTATGCTGTTGGACAGGGTGCCTTAGCAGTGGAA
>HMBS Meleagris gallopavo f. domestica
GAATCGCATTGGTCAGCTCCTGAGCCCTGAAGATTGTCTGTATGCTGTGGGACAGGGGGCTTTAGCGGTGGAG
>HMBS Nymphicus hollandicus
GAATCGCATTGGTCAGCTCCTAAACCCTGAAGATTGTCTGTATGCTGTTGGACAGGGCGCTTTAGCGGTGGAA
>HMBS Sphenicus humboldti
GAATCGCATTGGCCAGCTCCTAAGCCCCTGAAGATTGTCTGTATGCCGTTGGACAGGGTGCCTTAGCAGTGGAA
>HMBS Struthio camelus
GAATCGCATTGGCCAGATCCTAAGCCCGGAAGATTGTCTGTATGCCTGTTGGACAGGGTGCCTTAGCAGTGGAA
>HMBS Taeniopygia guttata
AAATCGCATTGGCCAGCTCCTAAGCCCTGAAGATTGTCTGTACGCTGTCGGACAGGGTGCCTTAGCCGTGGAA

>HPRT Anas platyrhynchos
CTTGTTCTGCATACCTAAACATTATGCAGATGATTTGGAAAAAGTCTATATTCCTCATGGGCTCATCATGGACAGGACAGAGAGACTGGCACGAGAAATTATGAAGGGCATGGGAGGACATCACATTGTAGCT
>HPRT Gallus gallus
CTTGTTCTGCATACCCAAACATTATGCAGACGATCTGGAGAAAGTCTATATCCCTCATGGGCTCATCATGGACAGGACAGAGAGACTGGCACGTGAAATTATGAAGGGCATGGGAGGACACCACATTGTAGCT
>HPRT Grus grus
CTTGTTCTGCATACCCAAACATTATGCAGATGATTTGGAAAAAGTCTATATTCCTCATGGGCTCATCATGGACAGGACAGAGAGACTGGCACGAGAAATTATGAAGGGCATGGGAGGACACCACATTGTAGCA
>HPRT Haliaeetus albicilla
CTTGTTCTGCATACCTAAACATTATGCAGATGATTTGGAAAAAGTCTATATTCCTCATGGGCTCATCATGGACAGGACGGAGAGACTGGCACGAGAAATTATGAAGGGCATGGGAGGACACCACATTGTAGCA
>HPRT Meleagris gallopavo f. domestica
CTTGTTCTGCATACCGAAACATTATGCGGATGATCTGGAGAAAGTCTATATTCCTCATGGGCTCATCATGGACAGGACAGAGAGACTGGCACGTGAAATTATGAAGGGCATGGGAGGACACCACATTGTAGCT
>HPRT Nymphicus hollandicus
CTTGTTCTGCATACCTAAACATTATGCAGATGATCTGGAAAAAGTCTATATTCCTCATGGGCTCATCATGGACAGGACGGAGAGACTGGCACGAGAAATTATGAAGGGCATGGGAGGACACCACATTGTAGCA
>HPRT Sphenicus humboldti
CTTGTTCTGCATACCTAAACATTATGCAGATGATTTGGAAAAAGTCTATATTCCTCATGGGCTCATCATGGACAGGACGGAGAGACTGGCACGAGAAATTATGAAGGGCATGGGAGGACACCACATTGTAGCA
>HPRT Struthio camelus
CTTGTTCTGCATACCTAAACATTATGCAGATGATTTGGAAAAAGTCTATATTCCTCATGGGCTCATCATGGACAGGACGGAGAGACTGGCACGAGAAATTATGAAGGGCATGGGAGGACACCACATTGTAGCT
>HPRT Taeniopygia guttata
TTTGTTCTGCATACCTAAACATTATGCAGATGATTTGGAAAAAGTCTATATTCCTCATGGGCTCATCATGGACAGGACGGAGAGACTGGCACGAGAAATTATGAAGGGCATGGGAGGACACCACATTGTGGCA

>PGK1 Anas platyrhynchos
ATCAATAACATGTTGGATAAGGTCAATGAGATGATCATCGGTGGTGGAATGGCATTCACCTTCCTTAAAGTGCTCAACAACATGCAGATTGGCAACTCTTTGTTTGATGAAGAGGGATCAAAA
>PGK1 Gallus gallus
ATCAGTAACATGTTAGATAAGGTCAACGAGATGATCATTGGTGGTGGAATGGCATTCACCTTTCTCAAAGTGTTAAACAACATGCAGATTGGCAACTCGCTGTTTGATGAAGAGGGATCAAAA
>PGK1 Grus grus
ATCAGTAACATGTTGGATAAGGTCAATGAGATGATCATTGGTGGTGGAATGGCGTTCACCTTCCTCAAAGTGATCAACAACATGGAGATTGGCAACTCTCTGTTTGATGAAGAGGGATCAAAA
>PGK1 Haliaeetus albicilla
ATCAATAACATGTTGGATAAGGTCAATGAGATGATCATTGGTGGTGGAATGGCATTCACCTTCCTCAAAGTGATCAACAACATGGAGATCGGCAACTCTCTGTTTGATGAAGAGGGATCAAAA
>PGK1 Meleagris gallopavo f. domestica
ATCAGTAACATGTTAGATAAGGTCAACGAGATGATCATTGGTGGTGGAATGGCATTCACCATTTCTCAAAGTGTTAAACAACATGCAGATTGGCAACTCTCTGTTTGATGAAGAGGGATCAAAA
>PGK1 Nymphicus hollandicus
ATCAGTAACATGTTGGATAAGGTCAATGAGATGATCATTGGTGGTGGAATGGCGTTCACCTTCCTCAAAGTGCTCAACAACATGGAGATTGGCAACTCTCTGTTTGATGAAGAGGGATCAAAA
>PGK1 Sphenicus humboldti
ATCAGTAACATGTTGGATAAGGTCAATGAGATGATCATTGGTGGTGGAATGGCGTTCACCTTCCTCAAAGTGATCAATAACATGGAGATTGGCAACTCTCTGTTTGATGAAGAGGGATCAAAA
>PGK1 Struthio camelus
ATCAATAACATGTTGGATAAGGTCAATGAGATGATCATTGGTGGTGGAATGGCGTTCACCTTCCTCAAAGTGATCAACAACATGCAGATTGGCAACTCTCTGTTTGATGAAGAGGGATCAAAA
>PGK1 Taeniopygia guttata
ATCAATAACATGCTGGATAAGGTCAATGAGATGATCATTGGTGGTGGGATGGCATTCACCTTCCTCAAAGTGCTCAACAACATGGAGATTGGCAACTCTCTGTTTGATGAAGAGGGATCAAAG

>RPL13 Gallus gallus
ACGAGTGGCCACATGGTTCAACCAGCCGGCCCGCAAGATCCGCAGGAGGAAGGCCCGCCAGGCAAAGGCTCGTCGCATCGCGCCCCGCCCTGTGGCTGGGC
>RPL13 Struthio camelus
GCGAGTGGCCACCTGGTTCAACCAGCCCGCCCGGAAGATCCGCAGGCAGGCAAGCTCGTCAAGCAAAGGCTCGCCGCATCGCCCCGCGTCCCGTGGCTGGGC
>RPL13 Taeniopygia guttata
CCGAGTCGCCACCTGGTTCAACCAGCCCGCCCGCAAGCTCCGCAGGAGGAAAGCTCGCCAGGCCAAGGCTCGCCGCATCGCCCCCCGCCCCGTGGCTGGGC

>RPL19 Gallus gallus
GCCAACGCCAACTCGCGTCAGCAGATCAGGAAGTTAATTAAGGATGGTTTGATCATCCGCAAACCCGTGACCGTTCACTCTCGGGCACGATGCAGGAAGAACACCTTGGCCCGCC
>RPL19 Struthio camelus
GCTAATGCCAACTCTCGTCAGCAGATCAGGAAACTGATTAAGGATGGTCTGATCATCCGCAAACCTGTGACTGTCCACTCTCGTGCCCGATGCAGGAAGAACACCTTAGCCCGCC
>RPL19 Taeniopygia guttata
GCCAACGCCAACTCCGNGGCAGCAGATCCGGAAGCTGATCAAGGATGGGCTGATCATCCGCAAGCCCGTGACCGTNCACTCGCGCGCCCGCTGCAGGAAGAACACGCTGGCCCGCA

>RPS7 Anas platyrhynchos
CATCATTATCTTCGTACCTGTTCCTCAGCTGAAATCTTTCCAGAAGATTCAGGTGCGGCTAGTTCGTGAGCTGGAGAAGAAATTCAGTGGAAAGCATGTGGTGTTCATTGCTCAGAGGA
>RPS7 Gallus gallus
CATCATTATCTTCGTACCAGTTCCTCAGCTGAAATCTTTCCAGAAGATTCAGGTGCGGCTAGTTCGAGAGCTGGAGAAGAAATTCAGTGGAAAGCATGTGGTGTTCATTGCTCAGAGAA
>RPS7 Grus grus
CATCATTATCTTTGTACCAGTTCCTCAGCTGAAATCCTTCCAGAAGATTCAGGTGCGGCTAGTTCGTGAGCTGGAGAAGAAATTCAGCGGAAAGCATGTGGTCTTCATTGCTCAGAGAA
>RPS7 Haliaeetus albicilla
CATCATTATCTTTGTACCAGTTCCTCAGCTGAAATCCTTCCAGAAGATTCAGGTGCGGCTAGTTCGTGAGCTGGAGAAGAAATTCAGTGGAAAGCATGTGGTGTTCATTGCTCAGAGAA
>RPS7 Meleagris gallopavo f. domestica
CATCATTATCTTCGTACCAGTTCCTCAGCTGAAATCTTTCCAGAAGATTCAGGTGCGGCTAGTTCGAGAGCTGGAGAAGAAATTCAGTGGAAAGCATGTGGTGTTCATTGCTCAGAGAA
>RPS7 Nymphicus hollandicus
CATCATTATCTTCGTACCAGTTCCTCAGCTGAAATCCTTCCAGAAGATTCAGGTGCGGCTAGTTCGTGAGCTGGAGAAGAAATTCAGTGGGAAGCATGTGGTGTTCATTGCTCAGAGAA
>RPS7 Sphenicus humboldti
CATAATTATCTTYGTACCAGTTCCTCAGCTGAAATCTTTCCAGAAGATTCAGGTGCGGCTAGTTCGTGAGCTGGAGAAGAAATTCAGTGGAAAGCATGTGGTGTTCATTGCTCAGAGAA
>RPS7 Struthio camelus
CATCATTATCTTTGTACCAGTTCCTCAGCTGAAATCTTTCCAGAAGATTCAGGTGCGGCTAGTTCGTGAGCTGGAGAAGAAATTCAGTGGAAAGCATGTGGTGTTTATTGCGCAGAGAA
>RPS7 Taeniopygia guttata
CATCATTATCTTTGTACCGGTTCCTCAGCTGAAGTCCTTCCAGAAGATTCAGGTGCGGCTAGTTCGGGAGCTTGAGAAGAAATTTAGTGGAAAACATGTGGTGTTCATTGCTCAGAGAA

>SDHA Anas platyrhynchos
TGGAAAAGGAGGACAGGCCCACAGGTGCTGCTGTGTTGCAGACCGGACAGGACACTCGCTGTTGCATACTCTGTATGGCAGGTCTCTAAGATACGATACCAGCTACTTTGTTGAATATTTTGCCTTGGACCTGCTCATGGAAAATGGAGAGTGTCGTGGTGTTATTGCCCTTTGCATAGAAGATGGTTCTATA
>SDHA Gallus gallus
TGGAAAAGGAGGACAGGCTCACAGATGCTGTTGTGTTGCTGACAGGACAGGACACTCGCTCTTGCATACTCTGTATGGCAGGTCTCTAAGATATGATACCAGCTACTTTGTTGAATATTTTGCCTTGGACCTGCTGATGGAAAACGGAGAATGTCGTGGTGTTATTGCTCTTTGCATAGAAGATGGCACTATA
>SDHA Grus grus
TGGAAAAGGAGGCCAGGCTCACAGATGCTGTTGTGTTGCAGACAGGACAGGACACTCACTGTTACATACTCTGTATGGCAGGTCTCTACGATATGATACAAGCTACTTTGTTGAATATTTTGCCTTGGATCTACTTATGGAAAATGGAGAATGTCGTGGTGTTATTGCCCTTTGCATAGAAGATGGCACTATA
>SDHA Haliaeetus albicilla
TGGAAAAGGAGGACAGGCTCACAGATGCTGTTGTGTTGCAGACAGGACAGGACACTCGCTCTTACATACTCTGTATGGCAGGTCTCTAAGATACGATACAAGCTACTTCGTTGAGTATTTTGCCTTGGACCTACTTATGGAAAATGGAGAATGTCGTGGTGTTATTGCCCTTTGCATAGAAGATGGCACTATA
>SDHA Meleagris gallopavo f. domestica
TGGAAAAGGAGGACAGGCTCACAGATGCTGTTGTGTTGCAGACAGGACAGGACACTCACTCTTGCATACTCTGTATGGCAGGTCTCTAAGATATGATACCAGCTACTTTGTTGAATATTTTGCCTTGGACCTGCTGATGGAAAATGGAGAATGTCGGGGTGTTATTGCTCTTTGCATAGAAGATGGCACTATA
>SDHA Nymphicus hollandicus
TGGAAAAGGAGGACAGGCGCACAGATGCTGCTGTGTGGCAGACAGGACAGGACACTCACTGTTACATACTCTGTATGGCAGGTCTCTAAGATACGACACAAGCTACTTCGTTGAGTATTTTGCCTTGGACCTACTTATGGAAAATGGAGAATGTCGTGGTGTTATTGCCCTTTGCATAGAAGATGGCACTATC
>SDHA Sphenicus humboldti
TGGAAAAGGGGGACAGGCTCACAGATGCTGCTGTGTTGCAGACAGGACAGGACACTCACTGTTACATACTCTGTATGGCAGGTCTCTAAGATACGATACAAGCTATTTCGTTGAATATTTTGCCTTGGACCTACTTATGGAAAATGGAGAATGTCGTGGTGTTATTGCCCTTTGCATAGAAGATGGCACTATA
>SDHA Struthio camelus
TGGAAAAGGAGGACAGGCTCACAGATGCTGTTGTGTTGCAGACAGAACAGGACACTCACTCTTACATACGTTGTATGGCAGGTCTCTGCGGTACGATACCAGCTACTTTGCTGAGTATTTTGCCTTGGACCTACTTATGGAAAATGGGGAATGTCGTGGTATTATTGCCCTTTGCATAGAAGATGGCTCTATA
>SDHA Taeniopygia guttata
TGGAAAAGGAGGACAGGCCCACAGATGCTGTTGTGTTGCAGACAGGACTGGACATTCACTCTTACATACTCTGTATGGCAGGTCTCTACGATATGATACAAGCTACTTTGTTGAGTATTTTGCCTTGGACTTACTTATGGAGAATGGAGAATGCCGTGGTGTTATTGCCCTCTGCATTGAAGATGGAACCATA

>TFRC Anas platyrhynchos
TCAGACATAGTGAAAAATGAGGGCTACAAACCGAGGCGAAGCATCATCTTTGCTAGCTGGAGTGCAGGAGACT
>TFRC Gallus gallus
TCAGACATAGTGAAAAACGAGGGCTACAAACCGAGGCGAAGCATCATCTTTGCTAGCTGGAGTGCAGGAGACT
>TFRC Grus grus
TCAGAAATGGTGAAAAATGATGGCTACCAACCAAGGCGCAGCATTATCTTCGCTAGCTGGAGTGCGGGAGAGT
>TFRC Haliaeetus albicilla
TCAGACATGGTGAAACATGATGGCTACAAACCAAGACGCAGCATCATCTTTGCTAGCTGGAGCGCGGGAGAAGT
>TFRC Meleagris gallopavo f. domestica
TCAGACATAGTGAAAAATGAGGGCTACAAACCGAGGCGAAGCATCATCTTTGCTAGCTGGAGTGCAGGAGACT
>TFRC Nymphicus hollandicus
TCAGACATAGTGAGGAATGGTGGCTACAAACCAAGACGCAGCATCATCTTTGCTAGCTGGAGTGCAGGAGAGT
>TFRC Sphenicus humboldti
TCAGACATAGTGAAATATGATGGCTACAAACCAAGGCGCAGCATCATCTTCGCTAGCTGGAGTGCGGGAGAGT
>TFRC Struthio camelus
TCAGACATGGTGAAAAACGATGGCTATAAACCAAGGCGAAGCATCATCTTTGCTAGCTGGAGTGCAGGAGAAT
>TFRC Taeniopygia guttata
TCAGACATGGTGAAAAATGATGACTACAAACCACGGCGCAGCATTATCTTCGCTAGCTGGAGTGCGGGAGAGT

>VIM Anas platyrhynchos
GTCAGGCCAAACAAGAAGCTAATGAATACCGCAGACAGATTCAGTCTCTCACCTGCGAAGTTGATGCCCTTAAAGGAAGCAATGAATCCCTGGAGCGCCAGATGC
>VIM Gallus gallus
GCCAGGCCAAACAAGAAGCTAATGAATATCGCAGACAGATTCAGTCTCTCACCTGTGAAGTTGATGCCCTTAAAGGAAGTAATGAATCCCTGGAGCGCCAGATGC
>VIM Grus grus
GCCAGGCCAAACAAGAAGCTAACGAATACCGCAGACAGATTCAGTCTCTCACCTGCGAAGTTGATGCCCTCAAGGGAAGCAATGAATCCCTGGAGCGCCAAATGC
>VIM Haliaeetus albicilla
GCCAGGCCAAACAAGAAGCTAATGAATACCGCAGACAGATTCAGTCTCTCACCTGTGAAGTTGATGCCCTTAAGGGAAGCAATGAATCCCTGGAGCGCCAAATGC
>VIM Meleagris gallopavo f. domestica
GCCAGGCCAAACAAGAAGCTAATGAATACCGCAGACAGATTCAGTCTCTCACCTGTGAAGTTGATGCCCTTAAAGGAAGCAATGAATCCCTGGAGCGCCAGATGC
>VIM Nymphicus hollandicus
GCCAGGCCAAACAAGAAGCTAATGAATACCGCAGACAGATTCAGTCTCTCACCTGCGAAGTTGATGCCCTTAAGGGAAGCAATGAATCCCTGGAGCGCCAAATGC
>VIM Sphenicus humboldti
GCCAGGCCAAACAAGAAGCTAATGAATACCGCAGACAGATTCAGTCTCTCACCTGTGAAGTTGATGCCCTTAAGGGAAGCAACGAATCCCTGGAGCGCCAGATGC
>VIM Struthio camelus
GCCAGGCCAAACAAGAAGCTAATGAATACCGCAGACAGATTCAATCTCTTACCTGCGAAGTTGATGCTCTTAAAGGAAGCAATGAATCCCTGGAGCGCCAAATGC
>VIM Taeniopygia guttata
GCCAGGCCAAGCAGGAAGCCAATGAGTACCGCAGACAGATCCAGTCTCTCACCTGCGAAGTCGATGCTCTTAAGGGAAGCAATGAGTCCCTGGAGCGCCAAATGC

>YWHAZ Anas platyrhynchos
GTATCAAGAGGCTTTTGAAATCAGTAAAAAGGAGATGCAGCCAACACATCCCATCAGATTAGGTCTGGCTCTAAACTTCTCCGTGTTTTATTATGAGATTCTCAATTCCCCGGAGAAAGCCTGTTCCCTTGCAAAAACGGCTTTTGATGAAGCAATTGCTGAACTTGATACATTAAGTGAA
>YWHAZ Gallus gallus
GTATCAAGAAGCTTTTGAAATCAGTAAAAAGGAGATGCAGCCAACACATCCGATCAGATTAGGTCTGGCTCTAAACTTCTCTGTGTTTTATTATGAGATTCTCAATTCCCCAGAGAAGGCCTGTTCCCTTGCAAAAACGGCTTTTGATGAAGCAATTGCTGAACTTGATACATTAAGTGAA
>YWHAZ Grus grus
ATACCAGGAAGCTTTTGAAATCAGTAAAAAGGAGATGCAGCCAACACATCCTATCAGATTAGGTCTGGCTCTAAACTTCTCCGTGTTTTATTACGAGATTCTTAATTCCCCGGAGAAAGCCTGTTCCCTTGCAAAAACGGCTTTTGATGAAGCAATTGCTGAACTTGATACATTAAGTGAA
>YWHAZ Haliaeetus albicilla
ATATCAAGAAGCTTTTGAAATCAGTAAAAAAGAGATGCAGCCAACACATCCTATCAGATTAGGTCTGGCTCTGAATTTCTCCGTGTTTTATTATGAGATTCTCAATTCCCCGGAGAAAGCCTGTTCCCTTGCAAAAACGGCTTTTGATGAAGCAATTGCTGAACTTGATACATTAAGTGAA
>YWHAZ Meleagris gallopavo f. domestica
GTATCAAGAAGCTTTTGAAATCAGTAAAAAGGAGATGCAGCCAACACATCCTATCAGATTAGGTCTGGCTCTAAACTTCTCCGTGTTTTATTATGAGATTCTCAATTCCCCAGAGAAGGCCTGTTCCCTTGCAAAAACGGCTTTTGATGAAGCAATTGCTGAACTTGATACATTAAGTGAA
>YWHAZ Nymphicus hollandicus
GTATCAAGAAGCTTTTGAAATCAGTAAAAAGGAGATGCAGCCAACACATCCTATCAGATTAGGTCTGGCTCTGAACTTCTCCGTGTTTTATTACGAGATTCTCAATTCCCCGGAGAAAGCCTGTTCCCTTGCAAAAACGGCTTTTGATGAAGCAATTGCTGAACTTGATACATTAAGTGAA
>YWHAZ Sphenicus humboldti
ATATCAAGAAGCTTTTGAAATCAGTAAAAAGGAGATGCAGCCAACACATCCTATCAGATTAGGTCTGGCTCTAAACTTCTCCGTGTTTTATTATGAGATTCTTAATTCCCCGGAGAAAGCCTGTTCCCTTGCAAAAACGGCTTTTGATGAAGCAATTGCTGAACTTGATACATTAAGTGAA
>YWHAZ Struthio camelus
CTATCAAGAAGCTTTTGAAATCAGTAAAAAGGAGATGCAGCCAACACATCCTATCAGATTAGGTCTGGCTCTAAACTTCTCCGTGTTTTATTATGAGATTCTCAATTCCCCGGAGAAAGCCTGTTCTCTTGCAAAAACGGCTTTTGATGAAGCAATTGCTGAGCTTGATACATTAAGTGAA
>YWHAZ Taeniopygia guttata
ATATCAAGAAGCTTTTGAAATCAGTAAAAAGGAGATGCAACCAACACATCCCATCAGATTAGGTCTGGCTCTGAACTTCTCCGTGTTCTATTATGAGATTCTCAATTCCCCGGAGAAAGCCTGTTCCCTTGCAAAAACGGCTTTTGATGAAGCAATTGCTGAACTTGATACATTAAGTGAA
